# Supplementary material for: Synthesis of Substituted 1,2-Dihydroisoquinolines by Palladium-Catalyzed Cascade Cyclization–Coupling of Trisubstituted Allenamides with Arylboronic Acids
Source: Molecules. 2024 Jun 19;29(12):2917. doi: 10.3390/molecules29122917 (PMC11206658; doi:10.3390/molecules29122917)
Supplement: Supplementary file 1 [file molecules-29-02917-s001.zip]

Archive with 1 entries (1 files):
- molecules-3070823-supplementary.pdf
